# Supplementary material for: Unique and Shared Proteome Responses of Rice Plants (Oryza sativa) to Individual Abiotic Stresses
Source: Int J Mol Sci. 2022 Dec 8;23(24):15552. doi: 10.3390/ijms232415552 (PMC9778788; doi:10.3390/ijms232415552)
Supplement: Supplementary file 1 [file ijms-23-15552-s001.zip]

Archive with 1 entries (1 files):
- ijms-2013673-supplementary.xlsx
